# Supplementary material for: The effect of spironolactone on cardiac and renal fibrosis following myocardial infarction in established hypertension in the transgenic Cyp1a1Ren2 rat
Source: PLoS One. 2021 Nov 29;16(11):e0260554. doi: 10.1371/journal.pone.0260554 (PMC8629264; doi:10.1371/journal.pone.0260554)
Supplement: S1 Data — (XLSX) [file pone.0260554.s001.xlsx]

## Sheet: Renal fibrosis
H	H+SP	H+MI	H+MI+SP
1.61	1.23	2.51	0.62
1.49	0.94	2.66	1.45
2.02	0.54	3.45	0.72
2.82	1.36	3.24	1.47
1.93	0.8	2.17	1.91
3.04	2.34	2.1	0.3
2.55	2.23	3.6	1.29
2.29	1.03	2.52	1.4
2.49	3.25	2.52	1.36
4.33	1.9	3.6	0.93
2.89	1.97	2.17	0.65
2.36	3.16	4.46	1.05
1.26	1.07	2.83	1.28
2.36	2.97	3.72	0.62
2.19	2.16	4.69	1.12
2.41	1.68	4.01	0.77
2.27	0.72	2.92	0.63
1.39	1.72	2.67	0.8
1.27	3.45	3.23	0.4
2.18	2.43	3.13	0.88
2.14	2.03	2.94	1.17
2.3	0.74	3.74	1.12
2.24	0.8	2.89	0.77
2.97	1.33	2.98	1.18
2.71	0.88	2.45	0.65
1.26	0.64	2.06	1.19
1.92	1.54	1.42	1.14
2.52	1.75	1.74	0.84
3.34	1.28	2.65	0.94
2.43	0.52	3.88	1.97
2.53	1.76	4.12	1.69
4.47	1.24	2.85	1.43
5.35	0.58	2.49	2.4
2.53	0.93	1.85	1.3
2.18	1.24	3.86	2
4.34	0.83	2.52	1.52
4	0.92	3.41	1.94
2.31	0.96	2.94	2.41
2.36	0.81	2.99	2.13
2.27	1.32	2.23	1.54
2.8	1.48	4.57	1.89
2.28		4.04	2.47
3.18		3.72	2.86
		1.67	1.79
		4.55	2.35
		3.02	1.33
		5.19	1.74
		4.62	2.4
		2.75	1.26

## Sheet: Cardiac fibrosis
H	H+SP	H+MI	H+MI+SP
1.198	1.15333	1.91917	2.012
1.0775	1.13556	2.07778	0.814
1.15222	1.26333	2.43909	1.52909
1.529		2.235	1.405
		2.301	1.65182

## Sheet: Heart SMA
H	H+SP	H+MI	H+MI+SP
85.3658	24.3902	170.732	36.5854
36.5854	24.3902	182.927	12.1951
24.3902	24.3902	182.927	36.5854
24.3902	12.1951	207.317	0
48.7805	0	134.146	12.1951
36.5854	36.5854	109.756	60.9756
48.7805	12.1951	121.951	12.1951
36.5854	24.3902	134.146	12.1951
36.5854	12.1951	121.951	24.3902
24.3902	0	109.756	24.3902
73.1707	36.5854	97.561	12.1951
36.5854	24.3902	60.9756	0
24.3902	48.7805	85.3658	0
24.3902	24.3902	109.756	24.3902
48.7805	24.3902	85.3658	12.1951
73.1707	12.1951	158.537	24.3902
12.1951	24.3902	134.146	24.3902
48.7805	24.3902	73.1707	48.7805
24.3902	0	85.3658	36.5854
48.7805	12.1951	195.122	0
0	0	97.561	48.7805
48.7805	24.3902	134.146	36.5854
24.3902	24.3902	121.951	12.1951
60.9756	0	48.7805	36.5854
36.5854	24.3902	85.3658	48.7805
60.9756	36.5854	97.561	12.1951
48.7805	48.7805	85.3658	12.1951
85.3658	0	60.9756	73.1707
73.1707	36.5854	73.1707	36.5854
12.1951	12.1951	36.5854	24.3902
73.1707	12.1951	73.1707	12.1951
60.9756	12.1951	73.1707	36.5854
36.5854	48.7805	146.341	60.9756
48.7805	24.3902	85.3658	60.9756
73.1707	48.7805	134.146	36.5854
85.3658	36.5854	146.341	48.7805
73.1707	24.3902	85.3658	48.7805
48.7805	36.5854	121.951	85.3658
12.1951	0	121.951	12.1951
48.7805	48.7805	134.146	24.3902
60.9756	24.3902	48.7805	24.3902
121.951	12.1951	12.1951	12.1951
24.3902	24.3902	109.756	12.1951
60.9756	24.3902	48.7805	12.1951
73.1707	60.9756	73.1707	48.7805
12.1951	24.3902	36.5854	12.1951
12.1951	48.7805	36.5854	24.3902
24.3902	48.7805	60.9756	12.1951
36.5854	12.1951	36.5854	36.5854
48.7805	24.3902	36.5854	60.9756
73.1707	36.5854	60.9756	60.9756
36.5854	0	73.1707	60.9756
36.5854	36.5854	48.7805	24.3902
12.1951	0	60.9756	24.3902
60.9756	12.1951	73.1707	60.9756
36.5854	24.3902	85.3658	12.1951
36.5854	24.3902	73.1707	48.7805
24.3902	12.1951	134.146	36.5854
12.1951	12.1951	121.951	12.1951
36.5854	12.1951	146.341	60.9756
85.3658	60.9756	170.732	60.9756
0	48.7805	60.9756	36.5854
36.5854	36.5854	109.756	97.561
60.9756	48.7805	48.7805	48.7805
36.5854	36.5854	85.3658	60.9756
24.3902	12.1951	36.5854	24.3902
24.3902	24.3902	170.732	48.7805
24.3902	12.1951	73.1707	73.1707
12.1951	48.7805	60.9756	48.7805
48.7805	0	97.561	60.9756
73.1707	24.3902	73.1707	48.7805
60.9756	12.1951	109.756	60.9756
36.5854	24.3902	97.561	60.9756
36.5854	24.3902	60.9756	73.1707
36.5854	36.5854	36.5854	85.3658
48.7805	12.1951	97.561	48.7805
85.3658	36.5854	73.1707	48.7805
48.7805	24.3902	60.9756	24.3902
36.5854	36.5854	60.9756	36.5854
24.3902	0	12.1951	48.7805
109.756		48.7805	24.3902
		48.7805	12.1951
		85.3658	24.3902
		60.9756	48.7805
		85.3658	73.1707
		48.7805	24.3902
		36.5854	60.9756
		24.3902	24.3902
		36.5854	24.3902
		36.5854	12.1951
		60.9756	24.3902
		24.3902	24.3902
		48.7805	60.9756
		36.5854
		97.561
		60.9756
		73.1707
		85.3658
		48.7805
		36.5854

## Sheet: Kidney SMA
H	H+SP	H+MI	H+MI+SP
2.2	0.6	2.5	0.8
2.2	1.45454	2.46154	1.7
1.8	1.3	2.77778	2
2.36364	1.36364	1.7	1.27273
		2.2

## Sheet: Heart CD68
H	H+SP	H+MI	H+MI+SP
47.0588	29.4118	102.941	61.7647
70.5882	61.7647	135.294	47.0588
55.8824	38.2353	141.177	35.2941
32.3529	52.9412	70.5882	64.7059
64.7059	55.8824	76.4706	91.1765
67.6471	52.9412	179.412	73.5294
26.4706	47.0588	76.4706	44.1176
35.2941	58.8235	105.882	73.5294
38.2353	41.1765	108.823	55.8824
61.7647	32.3529	73.5294	70.5882
50	44.1176	73.5294	58.8235
14.7059	20.5882	64.7059	44.1176
64.7059	32.3529	105.882	55.8824
58.8235	23.5294	108.823	41.1765
55.8824	55.8824	100	73.5294
26.4706	20.5882	120.588	55.8824
41.1765	29.4118	85.2941	70.5882
55.8824	47.0588	126.471	73.5294
35.2941	41.1765	111.765	70.5882
52.9412	35.2941	82.3529	35.2941
41.1765	41.1765	85.2941	38.2353
26.4706	41.1765	82.3529	32.3529
55.8824	38.2353	117.647	26.4706
85.2941	41.1765	94.1176	32.3529
35.2941	44.1176	91.1765	17.6471
70.5882	55.8824	70.5882	58.8235
79.4118	58.8235	88.2353	61.7647
52.9412	52.9412	120.588	44.1176
64.7059	52.9412	97.0588	73.5294
85.2941	29.4118	76.4706	41.1765
55.8824	32.3529	79.4118	26.4706
32.3529	47.0588	64.7059	41.1765
47.0588	44.1176	111.765	26.4706
67.6471	52.9412	79.4118	50
44.1176	29.4118	91.1765	55.8824
32.3529	38.2353	97.0588	35.2941
35.2941	64.7059	70.5882	29.4118
70.5882	32.3529	50	38.2353
55.8824	52.9412	82.3529	47.0588
35.2941	41.1765	135.294	58.8235
41.1765	47.0588	61.7647	44.1176
47.0588	61.7647	64.7059	58.8235
29.4118		61.7647	23.5294
67.6471		73.5294	61.7647
		67.6471	70.5882
		76.4706	76.4706
		70.5882	67.6471
		38.2353	44.1176
		44.1176	41.1765
		41.1765
		55.8824

## Sheet: Renal CD68
H	H+SP	H+MI	H+MI+SP
120.417	116.25	159.259	101.389
202.917	97.9167	153.704	77.7778
207.292	105	138.426	98.6111
183.333	123.864	142.13	100.833
		137.037	109.239

## Sheet: EF%
H	H+SP	H+MI	H+MI+SP
83.5967	81.9567	24.45	53.8533
81.7033	82.77	47.5533	39.2067
79.4067	85.5833	21.3233	35.71
82.9733	81.89	19.9367	28.8867
		49.8133	24.2367

## Sheet: SBP
H	H+SP	H+MI	H+MI+SP
182	185	121	170
188	185	115	169
192	188	123	173
183	178	122	176
187	190	123	168
189	193	119	178
190	187	120	175
185	186	115	181
185	180	187	188
158	235	174	210
165	232	172	197
172	227	180	204
168	214	178	193
155	220	186	205
153	216	184	201
169	208	180	196
163	204	146	181
164	218	145	180
167	196	136	188
165	187	148	191
162	184	141	181
170	183	138	170
175	178	144	168
179	172	141	169
168	171	147	164
178	170	177	166
162	173	172	167
172	170	175	157
173	137	164	181
182	142	165	175
184	157	164	173
175	162	163	167
184	162	151	164
180	171	155	159
176	175	158	156
	176	165	155
	157	163	151
	167	167	148
		166	207
		175	208
		181	207
		179	209
			208
			205
			209
			209
			202

## Sheet: EDV and ESV
EDV
H	H+SP	H+MI	H+MI+SP
0.356667	0.3	0.606667	0.443333
0.39	0.32333	0.353333	0.29
0.38	0.3	0.496667	0.35
0.346667	0.323333	0.61	0.5
		0.456667	0.406667
ESV
H	H+SP	H+MI	H+MI+SP
0.06	0.053333	0.456667	0.186667
0.063333	0.056667	0.256667	0.3
0.076667	0.043333	0.28	0.23
0.06	0.056667	0.48	0.206667
		0.23	0.34

## Sheet: Na-K ratio
H	H+SP	H+MI	H+MI+SP
0.58211	0.51211	0.636364	0.561905
0.565217	0.565217	0.636364	0.527907
0.5224	0.455224	0.623188	0.490588
0.542553	0.542553	0.753623	0.478028
		0.722222

[truncated: 1 more sheets: GSI]
